# Supplementary material for: Total body water by BIA in children and young adults with normal and excessive weight
Source: PLoS One. 2020 Oct 8;15(10):e0239212. doi: 10.1371/journal.pone.0239212 (PMC7544096; doi:10.1371/journal.pone.0239212)
Supplement: S1 Data — (XLSX) [file pone.0239212.s001.xlsx]

## Sheet: Sheet1
Dasgupta's data
	ID	Age Year	Gender (m=1)	Heigh cm	Weight Kg	TBW (L)
	BCMO1	7	2	124.6	25.8	15.3613
	BCMO2	9	2	134.5	30.5	16.1588
	BCMO3	12	1	139	36.1	20.57
	BCMO4	7	2	120.4	27.02	15.0803
	BCMO5	8	1	134.5	25.6	17.8908
	BCMO6	12	2	156.6	51.3	24.8454
	BCMO7	12	2	158.9	51.1	29.7109
	BCMO8	14	1	158	43.34	27.3802
	BCMO9	12	1	141.5	32.49	18.7503
	BCM10	10	2	139.3	26.41	16.1771
	BCM11	7	2	114.3	17.21	11.0123
	BCM12	7	2	119.4	22.34	12.6594
	BCM13	13	1	161.2	45.73	26.7569
	BCM14	10	2	135.7	28.26	15.5812
	BCM15	12	2	151	50.94	24.6843
	BCM16	10	2	140.9	45.08	19.7505
	BCM17	15	2	168.9	62.5	33.1269
	BCM18	11	1	148	36.16	20.9069
	BCM19	12	1	148	41.64	25.0731
	BCM21	8	1	132	27.67	19.3241
	BCM22	14	1	155	40.88	24.7851
	BCM23	14	2	164	49.25	28.4337
	BCM24	15	1	170.6	58.02	34.5068
	BCM25	11	2	153.9	42.96	25.1181
	BCM26	9	1	132.3	38.06	19.6739
	BCM27	10	1	142	28.57	17.2668
	BCM28	8	1	131	25.71	15.8148
	BCM29	10	2	134	34.75	19.1679
	BCM30	11	1	146	42.01	22.6936
	BCM31	6	2	120	22.88	13.2563
	BCM32	13	2	155	39.77	21.1731
	BCM33	10	2	144	38.64	19.7118
	BCM34	12	1	155.1	41.37	24.8957
	BCM35	11	2	145.3	46.14	22.1883
	BCM36	10	1	139	33.65	20.7814
	BCM37	8	2	135.2	27.33	17.4169
	BCM38	10	1	139.9	30.48	17.9632
	BCM40	8	2	132.6	28.77	17.2497
	BCM41	7	1	111.5	19.8	12.5783
	BCM42	8	1	127.9	23.96	14.3777
	BCM43	12	2	149.4	36.11	23.445
	BCM44	15	2	152.2	50.28	28.7781
	BCM45	9	1	131.1	24.11	21.2382
	BCM46	8	1	120.5	22.75	14.8106
	BCM47	15	1	182.3	57.29	37.6152
	BCM48	8	2	131.8	31.4	15.125
	BCM49	6	2	122.2	24.36	15.0813
	BCM50	12	2	153.1	35.64	19.2234
	BCM51	10	2	132.3	33.55	16.4646
	BCM52	11	1	134.1	31.55	18.1131
	BCM53	13	1	149.3	32.19	19.9637
	BCM54	11	1	149.8	50.51	22.6024
	BCM55	11	1	149.6	41.39	21.2924
	BCM56	12	1	169.3	58.54	33.2376
	BCM57	8	1	129	26.62	15.2862
	BCM58	9	2	133	28.38	14.7376
	BCM59	12	1	147	40.35	23.0982
	BCM60	11	2	147.1	34.18	19.6566
	BCM61	11	1	144.6	34.2	18.7621
	BCM62	8	1	131.4	25.47	16.4078
	BCM63	8	1	125.7	23.88	15.3021
Cheek
	male	12	1	146	35.6	21.5
		6	1	114	20.37	13.35
		14	1	163	53.1	37.11
		13	1	146	34.5	22.06
		7	1	126	22.7	14.8
		5	1	114	21.4	12.78
		11	1	130	28.8	18.35
		9	1	137.5	27.05	18.7
		5	1	117	20.63	14.25
		16	1	175.2	55.67	32.16
		10	1	140.4	29.01	19.32
		8	1	131	27.21	18.46
		11	1	150.5	39.5	25.74
		11	1	146	34.9	21.35
		7	1	114	19	12.9
		12	1	157	60.6	31.13
		9	1	127	26.5	15.93
		14	1	152	40.6	26.3
		14	1	159.5	46.2	30.02
	female	6	2	118	22.5	10.6
		4	2	92.6	13.2	8.15
		7	2	119	21.2	13.69
		7	2	117	17.6	12.51
		11	2	148	46.3	25.72
		17	2	159	52.3	30.02
		6	2	105	16.1	10.38
		12	2	145	33.8	21.65
		6	2	111	16.5	10.9
		13	2	159	39.8	25.8
		7	2	117	20.6	13.95
		7	2	120	22.4	13.95
		11	2	143	37.16	21.96
		12	2	147	41.97	21.96
		12	2	137	28.68	20.07
		9	2	135	28	17.33
		13	2	151	40.8	22.94
		10	2	134.6	28.79	17.16
		7	2	113.3	19.29	12
		10	2	147.4	44.32	24.43
Our data	normal weight
		8	2	135.4	27.9	18.1667
		16	2	168	48.9	29.5667
		7	2	128.4	27.6	17.2667
		18	2	158	49.4	24.6667
		13	2	166.5	58.8	30.5333
		5	2	114	20.4	12.8667
		16	2	170	68.2	34.3
		18	2	156	62.5	33.0667
		17	2	159	55.2	27.8
		12	2	152	42.7	24.5
		13	2	150.5	45	24.5333
		12	2	142	39.8	22.2667
		20	2	144	46.3	23.3
		13	2	157.9	50.3	27.7667
		12	2	163.4	49	28.3667
		17	2	158	52.6	27.4
		10	2	124.2	26.6	16.6667
		10	2	132.5	29.1	18.3667
		15	2	154	55.2	27.0667
		20	2	167.9	52.2	32.0333
		8	2	117.9	20.2	13.4333
		6	2	124.9	23.8	14.7333
		17	2	159	47.4	26.9
		6	2	117	19	12.8667
		10	2	139.5	36	22.5333
		6	2	122.3	24.1	15.1333
		16	2	162.2	47.4	28.5
		21	2	156.6	50.7	26.6667
		6	2	112.5	20	13.0333
		9	2	142.4	47.2	22.1667
		11	2	135	33.7	18.9
		12	2	149.3	34.4	21.5667
		11	2	150.5	37.8	22.9
		3	2	95.7	15.3	9.7
		9	2	148.2	30.1	20.3
		14	2	161	48.2	26.7
		6	2	114.9	19	12.4667
		6	2	119.3	24	13.1667
		5	2	113.5	20.4	12.3667
		10	2	157	46.5	28.8667
		11	2	148.8	39.8	21.1333
		6	2	107	18.4	10.9667
		6	2	122.4	23	14.9333
		7	2	118.7	18.2	12.8333
		15	2	170.9	53.5	32.0333
		17	2	155.7	49	27.6333
		10	2	130.3	27.5	16.4
		14	2	153.2	44.4	24
		10	2	137	30.7	19.8667
		4	2	99.4	14.8	9.5
		14	2	146.5	39.6	24
		17	2	166.5	50.2	28.6
		4	2	99.2	15.4	9.56667
		16	2	171	70.3	38.5
		11	2	143.5	36.6	22.7
		5	2	113.4	18.6	11.8667
		18	2	161.5	52.4	29.5
		11	2	143.6	32.6	19.2333
		4	2	97.9	14.3	9.45
		16	2	165	62.3	32.1
		17	2	156	60	28.2
		8	2	133.5	31	19.4667
		14	2	158	53.7	27.9667
		11	2	142.4	35	20.1333
		8	2	127.5	28.4	16.4333
		12	2	148.6	33.4	21.8667
		3	2	104	17.2	9.96667
		6	2	121	22	14.0667
		18	2	151.8	44.1	25
		5	2	110	19.9	12.0333
		7	2	118	19.1	12.7667
		3	2	99.7	14.9	9.2
		5	2	107	17.2	11.2
		17	2	174	53	32.3
		4	2	108	18	10.3667
		17	2	162	55.9	31.3667
		15	2	165.1	62.6	32.8333
		9	2	135.9	30	19.0333
		10	2	137.4	35	18.3667
		15	2	170.9	56.7	32.3
		7	2	121.5	22.6	14.45
		5	2	105.7	19.4	11.0667
		13	2	136.2	29.7	17.0667
		14	2	154.5	53.6	26.9333
		5	2	108	19.1	10.85
		14	2	152.5	46.4	23.2333
		12	2	162	38.2	23.8333
		6	2	108	16.8	10.3333
		12	2	150.2	43	26.3333
		11	2	154.1	41.2	24.2
		7	2	119	22.6	12.9333
		17	2	167	57.6	34.5
		5	2	108.5	17.1	11.0333
		5	2	95	13	8.23333
		7	2	126	25.5	16.8
		14	2	151.4	44.4	23.7333
		13	2	158.8	47.9	25.4667
		7	2	126	24.7	14.9
		11	2	141.5	39.8	20.5333
		4	2	98.7	14.3	9.73333
		6	2	118	21.9	14.5667
		6	2	116	22.2	13.3667
		13	2	154.5	36.2	22.1
		16	2	153.5	58	26.7333
		12	2	153.8	37.2	24.2667
		10	2	135.5	30.2	17.0333
		13	2	150.5	45	24.5333
		13	1	161.5	51.1	32.5667
		15	1	174.7	59.1	34.0333
		17	1	180.7	74.6	51.3
		13	1	152.1	45.4	29.1667
		12	1	165	46	30.6667
		8	1	129	26.4	17.9
		16	1	174.2	63.4	44.2
		5	1	111.9	20.5	12.4333
		15	1	175	71.6	41.7667
		13	1	174	52.7	33.5667
		5	1	105.4	14.7	9.8
		18	1	186.6	77.7	42.5333
		7	1	121.7	24	14.9667
		9	1	136.6	26.9	17.2333
		21	1	169.7	70.6	43.3
		17	1	168.7	58.4	40.8
		16	1	175.2	64.9	44.4
		4	1	105.5	16.4	10.3
		13	1	157.8	43.8	29.6667
		8	1	133.4	30.9	18.1667
		15	1	159.8	43.4	23.4
		12	1	148.5	31.9	20.0333
		10	1	138.7	32.1	20.3333
		12	1	151.3	47.4	27.9333
		5	1	103.7	16.6	11
		14	1	163.7	45.3	30.5
		11	1	137	31.3	17.6333
		6	1	112.3	17.1	11.1333
		5	1	114	21.4	12.9667
		7	1	121.4	23.9	15.6
		10	1	146	33.1	21.0667
		11	1	146.2	33.4	20.7333
		16	1	171.5	55.8	37.1333
		8	1	135.9	28	18.1333
		10	1	147.4	39.5	22.2
		16	1	177.9	60.9	40.2
		15	1	177	65.3	41.2333
		13	1	171.6	54.9	32.1667
		6	1	115.6	19.2	12.5667
		15	1	154	40.4	26.1
		18	1	158	53	28.6
		15	1	180.8	70.2	42.4
		17	1	186	75.2	48.1
		4	1	96	13.4	8.25
		17	1	170.3	69.4	39.15
		3	1	99.4	15.2	10.0667
		13	1	174.5	60.7	36.7667
		12	1	137	28.2	16.9
		6	1	112.7	19.8	12.9333
		10	1	135.6	28.5	17.2333
		10	1	142.5	39.2	22.9333
		7	1	124.5	25.3	16.1667
		13	1	184	68.4	43.2333
		16	1	181.2	57.2	38.2333
		10	1	134	31.1	12.5
		4	1	97.9	15.2	9.1
		10	1	138	30.5	18.1333
		13	1	167	56.9	36.8
		8	1	140	32.6	20.5667
		12	1	137.7	28	19.1667
		12	1	133.5	31.1	19.0333
		12	1	153.7	38.1	26.1667
		16	1	185	80	54.0667
		16	1	176.7	73.1	47.0667
		13	1	165.4	51.5	34.3667
		9	1	126	25.2	16.1
		12	1	141	34.9	19.9667
		9	1	145	38.8	25.5
		15	1	176	68.8	39.8
		13	1	160	48.6	27.0333
		8	1	131.4	25.7	15.9
		18	1	168.1	64.9	40.1333
		5	1	114.5	22	12.8333
		5	1	105.5	15.9	10.4
		9	1	128	23.9	15.9333
		13	1	143.8	33.9	22.2667
		12	1	165	41.9	29.8
		16	1	166.4	64.4	40.4
		12	1	147.6	42.3	24.5333
		4	1	107.9	16.5	11.4
		18	1	164	55.2	34.3333
		14	1	171	51.9	32.7
		9	1	130	27.8	17.3333
		6	1	109.8	15.6	10.55
		17	1	168.7	58.4	40.8
		15	1	179	66.8	44.3333
		16	1	155.3	41	27.1333
		18	1	186	76.8	50.5
		6	1	123	24	14.7667
		8	1	121.9	25.8	16.2667
		7	1	121.8	23.9	15.7
		8	1	130	25.2	16
		13	1	165	46.8	30.9
		10	1	143.3	33	20.5
		7	1	116.5	20.1	13.4
	Our Overweight
		12	2	152	55.7	26.7667
		11	2	154	62.5	30.7
		5	2	104.4	19.8	11.9333
		6	2	106.5	21	12.3333
		10	2	148.8	70.6	25.4667
		12	2	158	67.8	32.7
		6	2	123	29.6	14.6667
		7	2	127.9	39.2	19.15
		16	2	168.9	83.5	34.2333
		17	2	168.5	82.4	32.7
		4	2	100.8	17.6	10.1333
		19	2	167.5	124.4	46.6667
		20	2	169	128.5	48.4333
		14	2	166	167.7	56.3
		10	2	138	49.6	21.5333
		17	2	160.6	97.2	39.2333
		8	2	123	29	14.9
		17	2	165.2	97.9	42.1
		13	2	155.5	56.9	28.5667
		14	2	161.2	108.2	40.9333
		8	2	123	30.6	15.5333
		9	2	136.9	39	19.0333
		15	2	161.5	81.9	35.9667
		8	2	130	40.9	19.5667
		11	2	146.3	46.2	23.3333
		11	2	142.3	48	21.7
		9	2	141.3	43.2	21.6333
		11	2	156	84.5	30.9667
		7	2	131.9	42.8	19.4333
		14	2	161.5	75.4	30.4333
		11	2	154	86.8	30.6667
		13	2	159.9	57.9	33.7333
		10	2	146.8	69	28.7
		11	2	155.7	64	30.1
		9	2	131	38.1	19.7
		18	2	161.3	68.1	35.8667
		17	2	158.1	62.9	31
		19	2	155.4	62.6	29.5667
		12	2	163.8	73.2	34.4
		9	2	132.5	36.7	19.8667
		11	2	162.3	77.2	32.4333
		17	2	182	110.9	58.6
		7	2	122.1	34	17.2667
		12	2	156.5	57.2	29.4333
		14	2	165	73	34.8333
		11	2	136	51.5	20.7
		6	2	106.5	21	12.3333
		18	2	158	82	33.0667
		7	2	127.5	29.1	16.9667
		4	2	100.3	17.5	9.96667
		9	2	135	46.4	21.8
		12	2	143.3	56.7	22.5667
		7	2	124	33	19.3
		13	2	161	74.9	34.1
		6	2	113	38	13.1667
		11	2	144.7	45.9	23.3667
		13	2	160.5	61.2	30.4
		12	1	149.8	56.4	26.2333
		15	1	164	66	38.6
		11	1	165.2	94.6	40.8333
		14	1	164.1	85.7	39.9667
		5	1	106	19.1	9.6
		15	1	179	110.2	52.9667
		16	1	179.8	95.2	53.1
		10	1	140	44.2	20.7333
		12	1	152.5	62.7	27.5667
		17	1	185.7	95.1	53.8
		15	1	167	71.5	39.6333
		6	1	110	20.9	12.4333
		12	1	159	147.1	50.0333
		7	1	131.5	32.6	20.2
		8	1	134.9	34.6	21.5333
		9	1	146	54.6	25.5
		19	1	166	71	44.7
		14	1	183.5	79.4	47.2333
		15	1	168.2	86.5	40.3333
		8	1	139.9	49.2	22.05
		18	1	170	86.3	40.4
		7	1	131	32.6	18.5
		7	1	120.5	30.8	15.1
		7	1	140	55.2	25.0667
		12	1	157.7	62.8	31.6
		15	1	167	63.3	33.8333
		4	1	110.2	35.5	14.4667
		7	1	121.5	28.8	16.5667
		7	1	125.2	28.6	18.7
		9	1	128.5	31	17.2667
		4	1	96	16	10.8333
		12	1	152.2	50.2	26.7
		5	1	109.5	23.3	12.3667
		14	1	172.2	87.5	46.4333
		13	1	135	56.6	20.7333
		11	1	148.6	48.4	23.9
		14	1	170.5	129.6	48.6667
		14	1	166.9	75.5	34.3667
		3	1	100.5	18.1	11
		5	1	108.4	21.1	13.15
		6	1	122	34.8	15.9333
		16	1	180.5	81.5	53.7
		14	1	171.5	92.6	47.9667
		6	1	124.7	42	18.5667
		13	1	153	56.2	27.1
		16	1	196.4	120.2	65.6333
		18	1	175.3	79.9	47.4667
		9	1	135.5	39.2	19.6
		11	1	152.6	62.2	27.9333
		13	1	172	121.6	49.9667
		9	1	149	58.5	27.6333
		7	1	116.8	29.8	15.3667
		9	1	132	34.4	18.3667
		13	1	150.6	55	25.1667
		4	1	108	20.8	11.8
		12	1	165	102.1	42.8333
		15	1	168.5	93.4	45.25
		6	1	113.5	23.6	12.6667
		10	1	143.5	58.2	27.4
		9	1	148	45.4	24.4667
		8	1	121.3	26.6	16.1667
		18	1	164.6	86.1	40.3333
		15	1	172	97.9	44.3
		8	1	133.8	39.6	19.8
		16	1	174.5	88.7	44.3333
		10	1	153.5	49.9	25.2333
		9	1	138.4	39.2	23.8333
		8	1	138.5	38	20.5
		19	1	175.5	124.3	57.1667
		6	1	118	29.2	15.6
		15	1	183	83.4	42.8667
		9	1	147.6	59.6	25.5
		18	1	176.7	87.2	48.9333
		4	1	106.6	19.6	11.8333
		11	1	155	64.8	30.6667
		19	1	179.7	110.6	48.7333
